# Supplementary material for: Pectin-Coated Zeolitic Imidazolate Framework-8 Nanoparticles: A Dual-Responsive System for Controlled Carbendazim Delivery
Source: Materials (Basel). 2025 Oct 30;18(21):4961. doi: 10.3390/ma18214961 (PMC12608521; doi:10.3390/ma18214961)
Supplement: Supplementary file 1 [file materials-18-04961-s001.zip]

Archive with 1 entries (1 files):
- materials-3935816-supplementary.pdf
